# Supplementary material for: Mixed Nodule Infection in Sinorhizobium meliloti–Medicago sativa Symbiosis Suggest the Presence of Cheating Behavior
Source: Front Plant Sci. 2016 Jun 13;7:835. doi: 10.3389/fpls.2016.00835 (PMC4904023; doi:10.3389/fpls.2016.00835)
Supplement: SUPPLEMENTAL MATERIAL S1 — Input data and code used to generate the figures. [file Data_Sheet_1.ZIP]

Archive with 10 entries (10 files):
- 1a.txt
- 1b.txt
- 3a.txt
- 3b.txt
- 4.txt
- 5.txt
- competition.html
- competition.ipynb
- s1a.txt
- s1b.txt
