# Supplementary material for: Mixed Nodule Infection in Sinorhizobium meliloti–Medicago sativa Symbiosis Suggest the Presence of Cheating Behavior
Source: Front Plant Sci. 2016 Jun 13;7:835. doi: 10.3389/fpls.2016.00835 (PMC4904023; doi:10.3389/fpls.2016.00835)
Supplement: SUPPLEMENTAL MATERIAL S1 — Input data and code used to generate the figures. [file Data_Sheet_1.ZIP › 1a.txt]

BL225C	AK83	BL225C	1021	AK83	1021	AK83	1021	BL225C
8.57E+03	1.14E+04	4.00E+02	4.68E+04	5.00E+03	4.52E+04	9.60E+04	6.00E+04	8.00E+02
2.57E+04	3.43E+04	5.00E+01	2.72E+04	3.85E+03	5.56E+04	8.50E+03	6.16E+04	1.60E+03
6.86E+03	2.74E+03	3.50E+02	2.92E+04	3.00E+03	2.40E+04	7.20E+04	1.84E+04	3.75E+03
3.57E+03	1.43E+03	8.00E+02	2.28E+04	4.55E+03	2.00E+04	8.12E+04	8.80E+03	2.85E+03
4.29E+04	1.71E+04	5.50E+02	3.88E+04		2.16E+04	1.08E+04	3.32E+04	1.80E+04
7.14E+04	2.86E+04				2.32E+04	1.02E+03	3.44E+04	2.12E+04
1.79E+05	7.14E+04					1.77E-01
5.97E+06	6.77E+06					7.12E+04
3.39E+06	6.53E+06					2.16E+05
3.27E+06						1.92E+05
						2.24E+05
						9.20E+04
						5.96E+05
						4.48E+05
						7.92E+04
						1.51E+05
						2.56E+05
						3.52E+05
