# Supplementary material for: Mixed Nodule Infection in Sinorhizobium meliloti–Medicago sativa Symbiosis Suggest the Presence of Cheating Behavior
Source: Front Plant Sci. 2016 Jun 13;7:835. doi: 10.3389/fpls.2016.00835 (PMC4904023; doi:10.3389/fpls.2016.00835)
Supplement: SUPPLEMENTAL MATERIAL S1 — Input data and code used to generate the figures. [file Data_Sheet_1.ZIP › 1b.txt]

BL225C-AK83		BL225C-AK83		BL225C-1021		BL225C-1021			AK83-1021		AK83-1021			AK83		1021		BL225C
BL225C	AK83	qPCR BL225C	qPCR AK83	BL225C	1.02E+03	qPCR 1021	qPCR BL225C	rpoE	AK83	1.02E+03	qPCR AK83	qPCR 1021	(rpoE)	Vital	qPCR	Vital	qPCR	Vital	qPCR
8.57E+03	1.14E+04	2.44E+08	2.19E+02	4.00E+02	4.68E+04	1.23E+05	2.24E+05	3.47E+05	5.00E+03	4.52E+04	1.31E+05	4.83E+05	6.15E+05	9.60E+04	2.61E+05	6.00E+04	4.09E+05	8.00E+02	2.30E+05
2.57E+04	3.43E+04	2.44E+08	2.19E+02	5.00E+01	2.72E+04	1.16E+04	2.45E+05	2.56E+05	3.85E+03	5.56E+04	1.48E+05	1.61E+05	3.09E+05	8.50E+03	2.61E+05	6.16E+04	9.62E+04	1.60E+03	2.10E+05
6.86E+03	2.74E+03	4.53E+06	1.47E+02	3.50E+02	2.92E+04	1.61E+05	2.55E+05	4.16E+05	3.00E+03	2.40E+04	7.18E+04	4.29E+05	5.01E+05	7.20E+04	4.68E+06	1.84E+04	1.06E+05	3.75E+03	2.23E+05
3.57E+03	1.43E+03	4.53E+06	1.47E+02	8.00E+02	2.28E+04				4.55E+03	2.00E+04				8.12E+04	4.68E+06	8.80E+03		2.85E+03
4.29E+04	1.71E+04	2.16E+04	5.49E+00	5.50E+02	3.88E+04					2.16E+04				1.08E+04	4.25E+05	3.32E+04		1.80E+04
7.14E+04	2.86E+04	2.16E+04	5.49E+00							2.32E+04				1.02E+03	4.25E+05	3.44E+04		2.12E+04
1.79E+05	7.14E+04	8.09E+06	4.26E+05											1.77E-01	1.90E+06
5.97E+06	6.77E+06	1.24E+05	9.11E+06											7.12E+04	1.90E+06
3.39E+06	6.53E+06	9.86E+06	3.19E+03											2.16E+05	3.86E+04
3.27E+06		2.02E+07	3.27E+04											1.92E+05	7.80E+04
		9.51E+06	9.33E+04											2.24E+05	3.86E+04
		1.68E+06	1.10E+05											9.20E+04	7.80E+04
		2.03E+06	4.15E+05											5.96E+05	6.91E+02
		3.56E+06	6.27E+04											4.48E+05	1.72E+03
		3.24E+06	6.75E+05											7.92E+04	5.67E+02
		1.72E+06	9.09E+05											1.51E+05	6.91E+02
		1.90E+06	5.71E+04											2.56E+05	1.72E+03
		5.79E+06	3.32E+03											3.52E+05	5.67E+02
		8.09E+06	4.26E+05
		1.24E+05	9.11E+06
		9.86E+06	3.19E+03
		2.02E+07	3.27E+04
		9.51E+06	9.33E+04
		1.68E+06	1.10E+05
		2.03E+06	4.15E+05
		3.56E+06	6.27E+04
		3.24E+06	6.75E+05
		1.72E+06	9.09E+05
		1.90E+06	5.71E+04
		5.79E+06	3.32E+03
		1.92E+05	6.05E+02
		2.05E+05	4.15E+02
		1.92E+05	2.74E+02
		1.92E+05	6.05E+02
		2.05E+05	4.15E+02
		1.92E+05	2.74E+02
		1.92E+05	6.05E+02
		2.05E+05	4.15E+02
		1.92E+05	2.74E+02
