# Supplementary material for: Mixed Nodule Infection in Sinorhizobium meliloti–Medicago sativa Symbiosis Suggest the Presence of Cheating Behavior
Source: Front Plant Sci. 2016 Jun 13;7:835. doi: 10.3389/fpls.2016.00835 (PMC4904023; doi:10.3389/fpls.2016.00835)
Supplement: SUPPLEMENTAL MATERIAL S1 — Input data and code used to generate the figures. [file Data_Sheet_1.ZIP › 3a.txt]

AK83/BL225C	AK83/1021	BL225C/1021
1.25E-01	-9.56E-01	-2.07E+00
1.25E-01	-1.16E+00	-2.74E+00
-3.98E-01	-9.03E-01	-1.92E+00
-3.98E-01	-6.43E-01	-1.45E+00
-3.98E-01		-1.85E+00
-3.98E-01
-3.98E-01
5.46E-02
2.85E-01
