# Supplementary material for: Mixed Nodule Infection in Sinorhizobium meliloti–Medicago sativa Symbiosis Suggest the Presence of Cheating Behavior
Source: Front Plant Sci. 2016 Jun 13;7:835. doi: 10.3389/fpls.2016.00835 (PMC4904023; doi:10.3389/fpls.2016.00835)
Supplement: SUPPLEMENTAL MATERIAL S1 — Input data and code used to generate the figures. [file Data_Sheet_1.ZIP › 3b.txt]

AK83/BL225C	AK83/1021	BL225C/1021
-6.05E+00	-5.65E-01	2.59E-01
-6.05E+00	-3.69E-02	1.33E+00
-4.49E+00	-7.77E-01	1.99E-01
-4.49E+00
-3.59E+00
-3.59E+00
-1.28E+00
1.87E+00
-3.49E+00
-2.79E+00
-2.01E+00
-1.19E+00
-6.89E-01
-1.75E+00
-6.81E-01
-2.77E-01
-1.52E+00
-3.24E+00
-1.28E+00
1.87E+00
-3.49E+00
-2.79E+00
-2.01E+00
-1.19E+00
-6.89E-01
-1.75E+00
-6.81E-01
-2.77E-01
-1.52E+00
-3.24E+00
-2.50E+00
-2.69E+00
-2.85E+00
-2.50E+00
-2.69E+00
-2.85E+00
-2.50E+00
-2.69E+00
-2.85E+00
