# Supplementary material for: Mixed Nodule Infection in Sinorhizobium meliloti–Medicago sativa Symbiosis Suggest the Presence of Cheating Behavior
Source: Front Plant Sci. 2016 Jun 13;7:835. doi: 10.3389/fpls.2016.00835 (PMC4904023; doi:10.3389/fpls.2016.00835)
Supplement: SUPPLEMENTAL MATERIAL S1 — Input data and code used to generate the figures. [file Data_Sheet_1.ZIP › 4.txt]

1021	6.33
1021	8.41
BL225C	11.23
BL225C	8.8
BL225C	13.21
AK83	0.13
AK83	0.08
AK83	0.16
BL225C/1021	8.12
BL225C/1021	10.41
BL225C/1021	7.33
BL225C/1021	9.81
AK83/1021	6.42
AK83/1021	8.12
AK83/1021	5.43
AK83/BL225C	7.61
AK83/BL225C	8.72
AK83/BL225C	10.01
AK83/BL225C	8.04
