# Supplementary material for: Mixed Nodule Infection in Sinorhizobium meliloti–Medicago sativa Symbiosis Suggest the Presence of Cheating Behavior
Source: Front Plant Sci. 2016 Jun 13;7:835. doi: 10.3389/fpls.2016.00835 (PMC4904023; doi:10.3389/fpls.2016.00835)
Supplement: SUPPLEMENTAL MATERIAL S1 — Input data and code used to generate the figures. [file Data_Sheet_1.ZIP › 5.txt]

BL225C-AK83		BL225C-1021		AK83-1021		controls
BL225C	AK83	BL225C	1021	AK83	1021	AK83	BL225C	1021
7.97E-02	2.45E+00	1.78E-03	3.34E-01	3.50E-02	8.83E-02	2.09E-01	3.63E-02	1.77E-01
3.70E+00	3.84E+00	6.43E-01	8.42E-01	4.03E-01	6.77E-01	2.11E+00	1.05E+00	1.13E+00
2.15E-02	6.39E-01	2.77E-03	3.97E-01	8.70E-02	1.30E-01	9.92E-02	3.45E-02	1.56E-01
