# Supplementary material for: Mixed Nodule Infection in Sinorhizobium meliloti–Medicago sativa Symbiosis Suggest the Presence of Cheating Behavior
Source: Front Plant Sci. 2016 Jun 13;7:835. doi: 10.3389/fpls.2016.00835 (PMC4904023; doi:10.3389/fpls.2016.00835)
Supplement: SUPPLEMENTAL MATERIAL S1 — Input data and code used to generate the figures. [file Data_Sheet_1.ZIP › s1a.txt]

CEPPI	esp 1	esp2	esp3
1021-BL225C	56	55	45
1021-AK83	78	57	43
BL225C-AK83	78	70	40
1021	56	64	33
AK83	78	27	33
BL225C	89	30	67
