# Supplementary material for: Mixed Nodule Infection in Sinorhizobium meliloti–Medicago sativa Symbiosis Suggest the Presence of Cheating Behavior
Source: Front Plant Sci. 2016 Jun 13;7:835. doi: 10.3389/fpls.2016.00835 (PMC4904023; doi:10.3389/fpls.2016.00835)
Supplement: SUPPLEMENTAL MATERIAL S1 — Input data and code used to generate the figures. [file Data_Sheet_1.ZIP › s1b.txt]

1021-BL225C	1021-AK83	BL225C-AK83	1021	AK83	BL225C
2	6	8	14	8	9
0	2	8	2	7	13
0	6	2	0	0	2
9	10	1	15	10	4
0	0	12	0	4	9
9	12	3	0	23	3
15	11	6	0	28	0
0	0	1	6	15	8
15	2	0	0	5	5
		12		16	1
		5		13	0
		5		0	9
		4		6	8
		0		6	5
		8		0	7
		8		6	2
		1		5	9
		7		2	7
		0		7	10
		0
		12
		0
		3
		12
		7
		0
		1
		2
		4
		5
		8
		9
		20
		1
		0
		1
		0
		8
		2
		4
		1
		7
		0
		1
		8
		4
		5
		4
		3
		2
		5
		6
		0
		4
		0
		4
		0
		4
		12
		5
		10
		14
